# Supplementary material for: Comparison of Preservatives for the Prevention of Microbial Spoilage of Apple Pomace During Storage
Source: Foods. 2025 Jul 10;14(14):2438. doi: 10.3390/foods14142438 (PMC12294221; doi:10.3390/foods14142438)
Supplement: Supplementary file 1 [file foods-14-02438-s001.zip]

Archive with 1 entries (1 files):
- foods-3706900-supplementary.pdf
